# Supplementary material for: Variability in the Center of Mass State During Initiation of Accurate Forward Step Aimed at Targets of Different Sizes
Source: Front Sports Act Living. 2021 Aug 19;3:691307. doi: 10.3389/fspor.2021.691307 (PMC8416920; doi:10.3389/fspor.2021.691307)
Supplement: Supplementary file 1 [file Table_1.XLSX]

## Sheet: Sheet1
Table S1. Mean and standard deviation of durations, the variability in CoM states, CoM states, and CoP amplitudes.
		*Significant difference between Small and Large size conditions (p < .025). †Significant difference between Short and Long distance conditions (p < .025).
			Sizes	Distances, mean (SD)									Main effect
				Short					Long				Size				Distance				Interaction
				Mean	SD				Mean	SD			F	P	η2		F	P	η2		F	P	η2
Durations (ms)
		Total time	Small	1512	155.6	*	†		1641	147.8	*		77.7	< 0.001	0.838		135.98	< 0.001	0.901		17.01	< 0.001	0.531
			Large	1144	134.7		†		1337	122
		Reaction	Small	218.7	32.86				225.8	34.62	*		6.569	0.022	0.305		3.559	0.079	0.192		1.512	0.238	0.092
			Large	209.3	19.97				210.8	25.5
		APA	Small	385.5	41.93	*	†		399.9	26.8	*		73.6	< 0.001	0.831		31.84	< 0.001	0.68		16.6	< 0.001	0.525
			Large	311.5	33.57		†		358.1	21.98
		Swing	Small	907.7	103.3	*	†		1015.7	109.7	*		86.4	< 0.001	0.852		115.1	< 0.001	0.852		9.49	0.008	0.387
			Large	623.3	108.7		†		767.9	104.4
Inter-trial variability (standard deviation) n CoM parameters at thetakeoff of lead leg
	Extrapolated center of mass (xCoM) (m)
		A-P	Small	0.012	0.003		†		0.015	0.003	*		9.269	0.008	0.382		71.839	< 0.001	0.827		12.942	0.003	0.463
			Large	0.012	0.003		†		0.021	0.006
		M-L	Small	0.011	0.003		†		0.01	0.002	*		2.072	0.0171	0.121		0.091	0.766	0.006		11.652	0.004	0.473
			Large	0.009	0.002		†		0.013	0.004
	CoM position (mm)
		A-P	Small	5.681	1.266		†		7.512	0.969	*		20.42	< 0.001	0.576		62.16	< 0.001	0.806		12.77	0.003	0.46
			Large	6.385	1.88		†		11.501	3.645
		M-L	Small	5.65	1.49				5.053	1.073	*		5.772	0.03	0.278		7.825	0.014	0.343		14.31	0.002	0.488
			Large	6.385	1.88		†		7.577	2.84
	CoM velocity (m/s)
		A-P	Small	0.024	0.006		†		0.029	0.007			0.501	0.49	0.032		56.933	< 0.001	0.791		7.225	0.017	0.325
			Large	0.021	0.005		†		0.034	0.01
		M-L	Small	0.022	0.006				0.02	0.006			0.478	0.5	0.031		0.405	0.534	0.026		3.563	0.079	0.192
			Large	0.021	0.004				0.023	0.004
Inter-trial variability (standard deviation) in foot placement of the lead leg
	Lead leg
		A-P	Small	11.51	2.21	*	†		13.5	1.952	*		47.726	< 0.001	0.761		27.129	< 0.001	0.644		2.854	0.112	0.16
			Large	15.13	2.939		†		18.54	3.128
		M-L	Small	11.21	3.38				10.94	4.227	*		5.694	< 0.001	0.275		8.714	0.01	0.367		6.345	0.024	0.297
			Large	10.69	2.041		†		13.7	4.215
	Trail leg
		A-P	Small	10.53	1.717	*			11.11	1.72	*		102.817	< 0.001	0.873		13.961	0.002	0.482		6.336	0.024	0.297
			Large	14.6	2.652		†		17.79	3.09
		M-L	Small	10.26	3.273		†		12.09	4.196			0.019	0.894	0.001		23.6	< 0.001	0.611		1.202	0.29	0.074
			Large	10.03	1.481		†		12.51	3.184
Average of CoM parameters at the takeoff of lead leg
	Extrapolated center of mass (xCoM) (m)
		A-P	Small	0.08	0.015	*†			0.157	0.025	*		76.57	< 0.001	0.836		583.48	< 0.001	0.975		14.16	0.002	0.486
			Large	0.109	0.02	†			0.198	0.029
		M-L	Small	0.089	0.012	*†			0.1	0.012	*		96.46	< 0.001	0.865		184.21	< 0.001	0.925		31.65	< 0.001	0.678
			Large	0.055	0.012	†			0.077	0.008
	CoM position (mm)
		A-P	Small	27.03	5.216	*†			55.52	8.794	*		51.85	< 0.001	0.776		494.25	< 0.001	0.971		13.16	0.002	0.467
			Large	35.13	7.275	†			67.99	11.368
		M-L	Small	40.42	6.419	*†			45.6	5.038	*		114.51	< 0.001	0.884		84.77	< 0.001	0.85		20.01	< 0.001	0.572
			Large	23.39	5.648	†			33.83	3.452
	CoM velocity (m/s)
		A-P	Small	0.164	0.03	*†			0.313	0.049	*		86.63	< 0.001	0.852		614.07	< 0.001	0.976		12.75	0.003	0.459
			Large	0.229	0.037	†			0.4	0.055
		M-L	Small	0.151	0.021	*†			0.167	0.025	*		70.59	< 0.001	0.825		151.2	< 0.001	0.91		41.06	< 0.001	0.732
			Large	0.167	0.025	†			0.133	0.019
Average of CoP displacement during APA (mm)
		A-P	Small	28.72	10	*†			50.61	12.83	*		54.39	< 0.001	0.784		417.61	< 0.001	0.965		0.005	0.942	0
			Large	48.22	12.58	†			70.24	11.91
		M-L	Small	109.2	11.65	*			111.8	15.26	*		22.374	< 0.001	0.599		6.594	0.021	0.305		2.756	0.118	0.155
			Large	101.2	12.46	†			107	15.23
Inter-trial variability (standard deviation) in CoP displacement during APA (mm)
		A-P	Small	10.91	2.698				11.98	2.508			3.223	0.093	0.177		1.877	0.191	0.111		0.175	0.681	0.012
			Large	12.03	2.872				12.67	2.744
		M-L	Small	12.42	3.075	*			13.08	2.755	*		21.248	< 0.001	0.586		4.337	0.055	0.224		1.137	0.303	0.07
			Large	14.79	2.827				16.94	4.177
